# Supplementary material for: Molecular and transcriptional characterization of phosphatidyl ethanolamine-binding proteins in wild peanuts Arachis duranensis and Arachis ipaensis
Source: BMC Plant Biol. 2019 Nov 9;19:484. doi: 10.1186/s12870-019-2113-3 (PMC6842551; doi:10.1186/s12870-019-2113-3)
Supplement: Supplementary file 6 — Additional file 6. Functions of the cis-acting elements found in the promoter regions of wild peanut PEBP genes. [file 12870_2019_2113_MOESM6_ESM.xlsx]

## Sheet: Sheet1
Additional file 6: Functions of the cis-acting elements found in the promoter region of each of wild peanut PEBP gene
Classification of cis-elements	Name of cis-elements	Functions of the cis-elements	PEBP genes
development-related elements	circadian	cis-acting regulatory element involved in circadian control	AraipA5PDN,AraipV23ZE,Araip4V81G,AraipT6XJY,AraduWY2NX,AraduP7QP3,Aradu23179
development-related elements	RY-element	cis-acting regulatory element involved in seed-specific regulation	AraipWF9GZ,Araip03WUR,Araip344D4,AraduA6WCN,AraduZ8JSI
development-related elements	O2-site	cis-acting regulatory element involved in zein metabolism regulation	AraipT1SIZ,AraipWF9GZ,Araip03WUR,Araip4V81G,Araip344D4,AraipT6XJY,AraduG0NJW,AraduA9H9T,Aradu80YRY,AraduQIZ46
development-related elements	CAT-box	cis-acting regulatory element related to meristem expression	AraipVEP8T,AraipWF9GZ,Araip4V81G,AraipA8S33,AraipPC28F,AraduF950M,AraduA9H9T,AraduZ8JSI,AraduYY72S,AraduWY2NX,AraduQIZ46
development-related elements	GCN4_motif	cis-regulatory element involved in endosperm expression	AraipV23ZE,AraipWF9GZ,Aradu80YRY,AraduZ8JSI,Aradu60NUI
development-related elements	MSA-like	cis-acting element involved in cell cycle regulation	,Aradu23179
development-related elements	AACA_motif	involved in endosperm-specific negative expression	Araip03WUR,AraduA6WCN
environmental stress-related elements	TC-rich repeats	cis-acting element involved in defense and stress responsiveness	AraipT1SIZ,AraipWF9GZ,Araip03WUR,AraipA8S33,AraduA9H9T,AraduA6WCN,Aradu1I7E9,AraduWY2NX,AraduP7QP3,Aradu60NUI
environmental stress-related elements	LTR	cis-acting element involved in low-temperature responsiveness	AraipV23ZE,AraipVEP8T,AraipYA5YU,AraipZJ9GZ,AraipA8S33,AraipT6XJY,AraduG0NJW,AraduA4ISL,AraduWY2NX,AraipV0B0S
environmental stress-related elements	ARE	cis-acting regulatory element essential for the anaerobic induction	AraipA5PDN,AraipT1SIZ,AraipVEP8T,AraipWF9GZ,AraipWWI38,AraipYA5YU,AraipZJ9GZ,Araip03WUR,Araip344D4,AraipA8S33,AraipPC28F,AraipT6XJY,AraipU9HL1,AraduEHZ9Y,AraduA9H9T,Aradu80YRY,Aradu1I7E9,AraduZ8JSI,AraduYY72S,AraduRJP5K,AraduQIZ46,AraduP7QP3,Aradu60NUI,Aradu23179,AraipV0B0S
environmental stress-related elements	MBS	MYB binding site involved in drought-inducibility	AraipT1SIZ,AraipV23ZE,AraipWF9GZ,AraipYA5YU,AraipZJ9GZ,Araip4V81G,AraipA8S33,AraipT6XJY,Aradu80YRY,Aradu1I7E9,AraduZ8JSI,AraipV0B0S
hormone-responsive elements	TGA-element	auxin-responsive element	AraipA5PDN,AraipT1SIZ,Araip03WUR,AraipA8S33,AraipT6XJY,AraduF950M,AraduZ8JSI,AraduYY72S,AraduRJP5K,AraduP7QP3
hormone-responsive elements	TATC-box	cis-acting element involved in gibberellin-responsiveness	AraipT1SIZ,Araip4V81G,AraipA8S33,Aradu1I7E9,AraduWY2NX
hormone-responsive elements	TCA-element	cis-acting element involved in salicylic acid responsiveness	AraipA5PDN,AraipVEP8T,AraipWF9GZ,AraipWWI38,AraipYA5YU,AraipYA5YU,AraipZJ9GZ,Araip03WUR,Araip344D4,AraduF950M,AraduEHZ9Y,AraduA6WCN,Aradu80YRY,AraduWY2NX
hormone-responsive elements	ABRE	cis-acting element involved in the abscisic acid responsiveness	AraipA5PDN,AraipT1SIZ,AraipVEP8T,AraipWF9GZ,AraipWWI38,AraipYA5YU,AraipZJ9GZ,Araip4V81G,AraipA8S33,AraipPC28F,AraipT6XJY,AraipU9HL1,AraduG0NJW,AraduF950M,AraduEHZ9Y,AraduA9H9T,AraduA4ISL,Aradu80YRY,Aradu1I7E9,AraduZ8JSI,AraduYY72S,AraduWY2NX,AraduRJP5K,AraduQIZ46,Aradu60NUI,Aradu23179,AraipV0B0S
hormone-responsive elements	AuxRR-core	cis-acting regulatory element involved in auxin responsiveness	Aradu80YRY
hormone-responsive elements	CGTCA-motif	cis-acting regulatory element involved in the MeJA-responsiveness	AraipV23ZE,AraipVEP8T,AraipWF9GZ,AraipYA5YU,Araip03WUR,Araip4V81G,Araip344D4,AraipA8S33,AraipPC28F,AraipT6XJY,AraipU9HL1,AraduG0NJW,AraduF950M,AraduEHZ9Y,AraduA9H9T,AraduA4ISL,Aradu80YRY,Aradu1I7E9,AraduWY2NX,AraduRJP5K,AraduQIZ46,Aradu60NUI,Aradu23179,AraipV0B0S
hormone-responsive elements	TGACG-motif	cis-acting regulatory element involved in the MeJA-responsiveness	AraipV23ZE,AraipVEP8T,AraipWF9GZ,AraipYA5YU,Araip03WUR,Araip4V81G,Araip344D4,AraipA8S33,AraipPC28F,AraipT6XJY,AraipU9HL1,AraduG0NJW,AraduF950M,AraduEHZ9Y,AraduA9H9T,AraduA4ISL,Aradu80YRY,Aradu1I7E9,AraduWY2NX,AraduRJP5K,AraduQIZ46,Aradu60NUI,Aradu23179,AraipV0B0S
hormone-responsive elements	P-box	gibberellin-responsive element	AraipWF9GZ,AraipWWI38,AraipA8S33,AraipT6XJY,AraduEHZ9Y,Aradu1I7E9,AraduZ8JSI,AraduYY72S,AraduRJP5K,AraduQIZ46,Aradu60NUI,Aradu23179,AraipV0B0S
hormone-responsive elements	GARE-motif	gibberellin-responsive element	Araip344D4,AraipA8S33,AraipPC28F,AraipU9HL1,AraduA4ISL,AraduQIZ46,Aradu23179,AraipV0B0S
hormone-responsive elements	TGA-box	part of an auxin-responsive element	AraipU9HL1
light-responsive elements	ACE	cis-acting element involved in light responsiveness	AraipVEP8T,AraipWF9GZ,AraipWWI38,AraipYA5YU,AraduEHZ9Y,Aradu80YRY,AraduZ8JSI,AraduYY72S
light-responsive elements	G-Box	cis-acting regulatory element involved in light responsiveness	AraipT1SIZ,AraipVEP8T,AraipWF9GZ,AraipWWI38,Araip4V81G,AraipA8S33,AraipPC28F,AraipT6XJY,AraipU9HL1,AraduG0NJW,AraduEHZ9Y,AraduA9H9T,AraduA4ISL,Aradu80YRY,Aradu1I7E9,AraduZ8JSI,AraduYY72S,AraduWY2NX,AraduQIZ46,Aradu60NUI,Aradu23179,AraipV0B0S
light-responsive elements	G-box	cis-acting regulatory element involved in light responsiveness	AraipA5PDN,AraipT1SIZ,AraipVEP8T,AraipWF9GZ,AraipWWI38,AraipYA5YU,AraipZJ9GZ,Araip4V81G,AraipA8S33,AraipPC28F,AraipT6XJY,AraipU9HL1,AraduG0NJW,AraduF950M,AraduEHZ9Y,AraduA9H9T,AraduA4ISL,Aradu80YRY,Aradu1I7E9,AraduZ8JSI,AraduYY72S,AraduWY2NX,AraduRJP5K,AraduQIZ46,AraduP7QP3,Aradu60NUI,Aradu23179,AraipV0B0S
light-responsive elements	GT1-motif	light responsive element	AraipA5PDN,AraipT1SIZ,AraipV23ZE,AraipWF9GZ,AraipWWI38,AraipZJ9GZ,Araip03WUR,Araip4V81G,AraipA8S33,AraipT6XJY,AraduF950M,AraduEHZ9Y,AraduA9H9T,AraduA6WCN,Aradu80YRY,Aradu1I7E9,AraduZ8JSI,AraduYY72S,AraduWY2NX,AraduRJP5K,AraduQIZ46,AraduP7QP3,Aradu60NUI,Aradu23179,AraipV0B0S
light-responsive elements	Sp1	light responsive element	Aradu60NUI
light-responsive elements	3-AF1 binding site	light responsive element	AraipWF9GZ,AraduZ8JSI,AraipV0B0S
light-responsive elements	AAAC-motif	light responsive element	AraipV0B0S
light-responsive elements	MRE	MYB binding site involved in light responsiveness	AraipA5PDN,AraipYA5YU,AraipZJ9GZ,Araip4V81G,AraipT6XJY,AraduF950M,Aradu80YRY,AraduWY2NX,AraduRJP5K,AraduP7QP3
light-responsive elements	ATC-motif	part of a conserved DNA module involved in light responsiveness	AraipA8S33,AraduG0NJW
light-responsive elements	Box 4	part of a conserved DNA module involved in light responsiveness	AraipA5PDN,AraipT1SIZ,AraipV23ZE,AraipVEP8T,AraipWF9GZ,AraipWWI38,AraipZJ9GZ,Araip03WUR,Araip4V81G,Araip344D4,AraipA8S33,AraipPC28F,AraipT6XJY,AraipU9HL1,AraduG0NJW,AraduF950M,AraduEHZ9Y,AraduA9H9T,AraduA6WCN,AraduA4ISL,Aradu80YRY,Aradu1I7E9,AraduZ8JSI,AraduYY72S,AraduWY2NX,AraduRJP5K,AraduQIZ46,AraduP7QP3,Aradu60NUI,Aradu23179,AraipV0B0S
light-responsive elements	ATCT-motif	part of a conserved DNA module involved in light responsiveness	AraipWWI38,AraduF950M,AraduEHZ9Y,Aradu80YRY,Aradu60NUI,Aradu23179
light-responsive elements	TCCC-motif	part of a light responsive element	AraipZJ9GZ,Araip4V81G,AraipT6XJY,AraduG0NJW,AraduYY72S,AraduWY2NX,AraduRJP5K,Aradu23179
light-responsive elements	GA-motif	part of a light responsive element	AraipYA5YU,Araip03WUR,Araip344D4,AraipA8S33,AraipT6XJY,AraduF950M,AraduA6WCN,AraduRJP5K,Aradu60NUI
light-responsive elements	chs-CMA2a	part of a light responsive element	AraipV23ZE,AraduF950M,Aradu80YRY,AraduQIZ46
light-responsive elements	GATA-motif	part of a light responsive element	AraipT1SIZ,AraipV23ZE,AraipWWI38,AraipYA5YU,Araip344D4,AraipU9HL1,AraduEHZ9Y,Aradu80YRY,Aradu1I7E9,AraduZ8JSI,AraduQIZ46,Aradu23179,AraipV0B0S
light-responsive elements	LAMP-element	part of a light responsive element	AraipV23ZE,AraipA8S33,AraipU9HL1,AraduEHZ9Y,AraduA4ISL,AraipV0B0S
light-responsive elements	chs-CMA1a	part of a light responsive element	AraipVEP8T,AraipWF9GZ,AraipWWI38,AraipYA5YU,AraipZJ9GZ,AraduEHZ9Y,AraduA9H9T,AraduA4ISL,AraduYY72S
light-responsive elements	I-box	part of a light responsive element	AraipV23ZE,AraipYA5YU,AraipZJ9GZ,AraipA8S33,AraipPC28F,AraduA9H9T,AraduYY72S,Aradu60NUI
light-responsive elements	TCT-motif	part of a light responsive element	AraipA5PDN,AraipVEP8T,AraipYA5YU,AraipZJ9GZ,AraduA9H9T,AraduWY2NX,AraduRJP5K,Araip344D4,AraipPC28F,AraduG0NJW,AraduF950M,AraduEHZ9Y,AraduA4ISL,AraduP7QP3,AraipV23ZE,AraduA6WCN,AraduZ8JSI
light-responsive elements	LS7	part of a light responsive element	Araip03WUR,AraduA6WCN
light-responsive elements	Box II	part of a light responsive element	AraipT1SIZ,Aradu1I7E9
light-responsive elements	chs-CMA2b	part of a light responsive element	AraipT6XJY
light-responsive elements	chs-Unit 1 m1	part of a light responsive element	Araip03WUR,AraipT6XJY
light-responsive elements	GATT-motif	part of a light responsive element	AraipWF9GZ
light-responsive elements	AE-box	part of a module for light response	AraipA5PDN,AraipV23ZE,AraipVEP8T,AraipWWI38,AraipYA5YU,AraipA8S33,AraipPC28F,AraduG0NJW,AraduF950M,AraduA9H9T,AraduQIZ46,AraduP7QP3,Aradu60NUI
light-responsive elements	AT1-motif	Solanum tuberosum part of a light responsive module	AraipU9HL1,AraduA9H9T,AraduRJP5K,AraduP7QP3
promoter-related elements	A-box	cis-acting regulatory element	AraduZ8JSI,AraduRJP5K
promoter-related elements	Box II -like sequence	cis-acting regulatory element	AraipT6XJY
promoter-related elements	CAAT-box	common cis-acting element in promoter and enhancer regions	AraipA5PDN,AraipT1SIZ,AraipV23ZE,AraipVEP8T,AraipWF9GZ,AraipWWI38,AraipYA5YU,AraipZJ9GZ,Araip03WUR,Araip4V81G,Araip344D4,AraipA8S33,AraipPC28F,AraipT6XJY,AraduG0NJW,AraduF950M,AraduEHZ9Y,AraduA9H9T,AraduA6WCN,AraduA4ISL,Aradu80YRY,Aradu1I7E9,AraduYY72S,AraduWY2NX,AraduP7QP3,Aradu60NUI,Aradu23179,AraipV0B0S
promoter-related elements	TATA-box	core promoter element around -30 of transcription start	AraipA5PDN,AraipT1SIZ,AraipV23ZE,AraipVEP8T,AraipWF9GZ,AraipWWI38,AraipYA5YU,AraipZJ9GZ,Araip03WUR,Araip4V81G,Araip344D4,AraipA8S33,AraipPC28F,AraipT6XJY,AraipU9HL1,AraduG0NJW,AraduF950M,AraduEHZ9Y,AraduA9H9T,AraduA6WCN,AraduA4ISL,Aradu80YRY,Aradu1I7E9,AraduZ8JSI,AraduYY72S,AraduWY2NX,AraduRJP5K,AraduQIZ46,AraduP7QP3,Aradu60NUI,Aradu23179,AraipV0B0S
promoter-related elements	AT-rich sequence	element for maximal elicitor-mediated activation (2copies)	AraipU9HL1,AraduA6WCN,AraduA4ISL,AraduQIZ46
site-binding related elements	AT-rich element	binding site of AT-rich DNA binding protein (ATBP-1)	AraipYA5YU,AraipZJ9GZ,AraipA8S33,AraduA6WCN,AraduQIZ46,AraduP7QP3,Aradu60NUI,Aradu23179
site-binding related elements	MBSI	MYB binding site involved in flavonoid biosynthetic genes regulation	AraipA5PDN,AraipT1SIZ,AraipZJ9GZ,Araip03WUR,AraipU9HL1,AraduRJP5K
site-binding related elements	CCAAT-box	MYBHv1 binding site	AraipU9HL1,Aradu1I7E9,AraduZ8JSI,AraduZ8JSI,AraduRJP5K,AraduQIZ46
site-binding related elements	Unnamed__5	SEF1 factor binding site	AraipA5PDN
other elements	/	short_function	AraipA5PDN,AraipT1SIZ,AraipV23ZE,AraipVEP8T,AraipWF9GZ,AraipWWI38,AraipYA5YU,AraipZJ9GZ,Araip03WUR,Araip4V81G,Araip344D4,AraipA8S33,AraipPC28F,AraipT6XJY,AraipU9HL1,AraduG0NJW,AraduF950M,AraduEHZ9Y,AraduA9H9T,AraduA6WCN,AraduA4ISL,Aradu80YRY,Aradu1I7E9,AraduZ8JSI,AraduYY72S,AraduWY2NX,AraduRJP5K,AraduQIZ46,AraduP7QP3,Aradu60NUI,Aradu23179,AraipV0B0S
other elements	AC-I	uknown	AraduG0NJW,Aradu80YRY
other elements	AT~TATA-box	uknown	AraipA5PDN,AraipT1SIZ,AraipVEP8T,AraipWF9GZ,AraipWWI38,AraipYA5YU,AraipZJ9GZ,Araip03WUR,Araip4V81G,Araip344D4,AraipA8S33,AraipT6XJY,AraipU9HL1,AraduG0NJW,AraduF950M,AraduEHZ9Y,AraduA9H9T,AraduA6WCN,AraduA4ISL,Aradu80YRY,Aradu1I7E9,AraduZ8JSI,AraduYY72S,AraduWY2NX,AraduRJP5K,AraduQIZ46,AraduP7QP3,Aradu60NUI,Aradu23179,AraipV0B0S
other elements	ERE	uknown	AraipA5PDN,AraipT1SIZ,AraipV23ZE,AraipVEP8T,AraipWWI38,AraipYA5YU,Araip4V81G,Araip344D4,AraipA8S33,AraipPC28F,AraipT6XJY,AraipU9HL1,AraduG0NJW,AraduF950M,AraduEHZ9Y,AraduA9H9T,AraduA6WCN,AraduA4ISL,Aradu1I7E9,AraduYY72S,AraduWY2NX,AraduRJP5K,AraduQIZ46,AraduP7QP3,Aradu60NUI,Aradu23179,AraipV0B0S
other elements	MYB	uknown	AraipA5PDN,AraipT1SIZ,AraipV23ZE,AraipWF9GZ,AraipWWI38,AraipYA5YU,AraipZJ9GZ,Araip03WUR,Araip4V81G,Araip344D4,AraipA8S33,AraipPC28F,AraipT6XJY,AraipU9HL1,AraduG0NJW,AraduF950M,AraduEHZ9Y,AraduA9H9T,AraduA6WCN,AraduA4ISL,Aradu80YRY,Aradu1I7E9,AraduZ8JSI,AraduYY72S,AraduWY2NX,AraduRJP5K,AraduQIZ46,AraduP7QP3,Aradu60NUI,Aradu23179,AraipV0B0S
other elements	MYB-like sequence	uknown	AraipA5PDN,AraipT1SIZ,AraipV23ZE,AraipWWI38,AraipYA5YU,AraipZJ9GZ,Araip4V81G,AraipT6XJY,AraipU9HL1,AraduG0NJW,AraduF950M,AraduEHZ9Y,AraduA6WCN,AraduA4ISL,Aradu1I7E9,AraduZ8JSI,AraduYY72S,AraduWY2NX,AraduRJP5K,AraduQIZ46,AraduP7QP3,Aradu60NUI,Aradu23179,AraipV0B0S
other elements	MYC	uknown	AraipA5PDN,AraipV23ZE,AraipVEP8T,AraipWF9GZ,AraipWWI38,AraipYA5YU,AraipZJ9GZ,Araip03WUR,Araip4V81G,Araip344D4,AraipA8S33,AraipPC28F,AraipT6XJY,AraipU9HL1,AraduG0NJW,AraduF950M,AraduEHZ9Y,AraduA9H9T,AraduA6WCN,AraduA4ISL,Aradu80YRY,AraduZ8JSI,AraduYY72S,AraduWY2NX,AraduRJP5K,AraduQIZ46,AraduP7QP3,Aradu23179,AraipV0B0S
other elements	TATA	uknown	AraipA5PDN,AraipT1SIZ,AraipV23ZE,AraipVEP8T,AraipWF9GZ,AraipZJ9GZ,Araip03WUR,Araip344D4,AraipA8S33,AraipT6XJY,AraipU9HL1,AraduG0NJW,AraduF950M,AraduEHZ9Y,AraduA6WCN,AraduA4ISL,Aradu1I7E9,AraduZ8JSI,AraduYY72S,AraduRJP5K,Aradu60NUI,Aradu23179
other elements	TCA	uknown	AraipVEP8T,AraipWF9GZ,AraipWWI38,AraduG0NJW,AraduA9H9T,Aradu80YRY,AraduZ8JSI,AraduP7QP3
other elements	Unnamed__1	uknown	AraipVEP8T,AraipWF9GZ,AraipWWI38,AraipZJ9GZ,Araip4V81G,Araip344D4,AraipPC28F,AraipT6XJY,AraipU9HL1,AraduG0NJW,AraduEHZ9Y,AraduA9H9T,AraduA6WCN,AraduA4ISL,Aradu80YRY,Aradu1I7E9,AraduZ8JSI,AraduYY72S,AraduRJP5K,AraduQIZ46,Aradu60NUI,Aradu23179,AraipV0B0S
other elements	Unnamed__4	uknown	AraipA5PDN,AraipT1SIZ,AraipV23ZE,AraipVEP8T,AraipWF9GZ,AraipWWI38,AraipYA5YU,AraipZJ9GZ,Araip03WUR,Araip4V81G,Araip344D4,AraipA8S33,AraipPC28F,AraipT6XJY,AraipU9HL1,AraduG0NJW,AraduF950M,AraduEHZ9Y,AraduA9H9T,AraduA6WCN,AraduA4ISL,Aradu80YRY,Aradu1I7E9,AraduZ8JSI,AraduYY72S,AraduWY2NX,AraduRJP5K,AraduQIZ46,AraduP7QP3,Aradu60NUI,Aradu23179,AraipV0B0S
other elements	as-1	uknown	AraipV23ZE,AraipVEP8T,AraipWF9GZ,AraipYA5YU,Araip03WUR,Araip4V81G,Araip344D4,AraipA8S33,AraipPC28F,AraipT6XJY,AraipU9HL1,AraduG0NJW,AraduF950M,AraduEHZ9Y,AraduA9H9T,AraduA4ISL,Aradu80YRY,Aradu1I7E9,AraduWY2NX,AraduRJP5K,AraduQIZ46,Aradu60NUI,Aradu23179,AraipV0B0S
other elements	AAGAA-motif	uknown	AraipA5PDN,AraipT1SIZ,AraipV23ZE,AraipVEP8T,AraipA8S33,AraipPC28F,AraipU9HL1,AraduF950M,AraduEHZ9Y,AraduA9H9T,AraduA6WCN,AraduA4ISL,Aradu1I7E9,AraduQIZ46,AraipWWI38,AraipYA5YU,AraipZJ9GZ,Araip03WUR,Aradu80YRY,AraduYY72S,AraduRJP5K,AraduP7QP3
other elements	ABRE3a	uknown	AraipA5PDN,AraipWF9GZ,AraipZJ9GZ,AraipT6XJY,AraipU9HL1,AraduF950M,AraduEHZ9Y,AraduRJP5K,AraduQIZ46,Aradu60NUI
other elements	ABRE4	uknown	AraipA5PDN,AraipWF9GZ,AraipWWI38,AraipZJ9GZ,AraipT6XJY,AraipU9HL1,AraduF950M,AraduEHZ9Y,AraduRJP5K,AraduQIZ46,Aradu60NUI
other elements	CARE	uknown	AraduEHZ9Y
other elements	STRE	uknown	AraipA5PDN,AraipVEP8T,AraipWF9GZ,AraipWWI38,AraipZJ9GZ,Araip03WUR,AraipA8S33,AraipT6XJY,AraipU9HL1,AraduEHZ9Y,AraduA6WCN,AraduA4ISL,Aradu80YRY,Aradu1I7E9,AraduZ8JSI,AraduYY72S,AraduRJP5K,AraduQIZ46,Aradu23179
other elements	Unnamed__6	uknown	AraipA5PDN,AraipT1SIZ,AraipWF9GZ,AraipWWI38,AraipZJ9GZ,AraipU9HL1,AraduA9H9T,AraduA6WCN,AraduA4ISL,Aradu1I7E9,AraduZ8JSI,Aradu23179,AraipV0B0S
other elements	Myb	uknown	AraipT1SIZ,AraipV23ZE,AraipVEP8T,AraipWF9GZ,AraipYA5YU,AraipZJ9GZ,Araip4V81G,AraipA8S33,AraipPC28F,AraipT6XJY,AraipU9HL1,AraduA9H9T,AraduA4ISL,Aradu80YRY,Aradu1I7E9,AraduZ8JSI,AraduRJP5K,AraduP7QP3,Aradu60NUI,Aradu23179,AraipV0B0S
other elements	WUN-motif	uknown	AraipA5PDN,AraipT1SIZ,AraipVEP8T,AraipYA5YU,Araip03WUR,AraipA8S33,AraipT6XJY,AraipU9HL1,AraduA6WCN,AraduA4ISL,AraduYY72S,AraduWY2NX,AraduQIZ46,Araip4V81G,AraipPC28F,AraduG0NJW,AraduEHZ9Y,Aradu60NUI
other elements	Myc	uknown	AraipA5PDN,AraipT1SIZ,Araip03WUR,Araip344D4,AraipA8S33,AraipPC28F,AraipT6XJY,AraipU9HL1,AraduA6WCN,AraduA4ISL,Aradu1I7E9,AraduQIZ46,AraipV0B0S
other elements	AP-1	uknown	AraipWF9GZ,AraipYA5YU,Araip4V81G,AraduA4ISL,AraduZ8JSI
other elements	Myb-binding site	uknown	AraipA5PDN,AraipWF9GZ,AraipZJ9GZ,Araip03WUR,Araip4V81G,Araip344D4,AraipA8S33,AraipPC28F,AraipU9HL1,AraduA4ISL,Aradu80YRY,AraduZ8JSI,AraduWY2NX,AraduQIZ46,AraduP7QP3,Aradu23179,AraipV0B0S
other elements	DRE core	uknown	AraipYA5YU,Aradu1I7E9
other elements	WRE3	uknown	AraipT1SIZ,AraipVEP8T,AraipWF9GZ,Araip344D4,AraipT6XJY,Aradu1I7E9,AraduZ8JSI,AraduYY72S,AraduRJP5K,AraduP7QP3
other elements	MYB recognition site	uknown	AraipWF9GZ,Aradu1I7E9,AraduZ8JSI
other elements	CCGTCC-box	uknown	AraduZ8JSI,AraduZ8JSI
other elements	box S	uknown	Araip4V81G,AraipA8S33,AraduZ8JSI,AraduWY2NX
other elements	W box	uknown	AraipYA5YU,Araip03WUR,AraipA8S33,AraduYY72S,AraduQIZ46,AraipZJ9GZ,AraduA6WCN,AraduP7QP3,Aradu23179,AraipV0B0S
other elements	Unnamed__2	uknown	AraipWF9GZ,AraipYA5YU,AraipZJ9GZ,Araip4V81G,AraipT6XJY,AraduWY2NX,AraduRJP5K,AraipV0B0S
other elements	CCGTCC motif	uknown	AraduRJP5K
other elements	F-box	uknown	AraipA8S33,Aradu60NUI
other elements	CTAG-motif	uknown	Araip344D4,Aradu60NUI,AraipV0B0S
other elements	E2Fb	uknown	Araip4V81G
other elements	DRE1	uknown	AraipA5PDN,AraipYA5YU,Araip03WUR
other elements	Unnamed__10	uknown	AraipZJ9GZ
other elements	Unnamed__12	uknown	AraipZJ9GZ
other elements	Unnamed__8	uknown	AraipZJ9GZ
other elements	Unnamed__14	uknown	AraipZJ9GZ
