# Supplementary material for: Molecular and transcriptional characterization of phosphatidyl ethanolamine-binding proteins in wild peanuts Arachis duranensis and Arachis ipaensis
Source: BMC Plant Biol. 2019 Nov 9;19:484. doi: 10.1186/s12870-019-2113-3 (PMC6842551; doi:10.1186/s12870-019-2113-3)
Supplement: Supplementary file 8 — Additional file 8. Wild and cultivated peanut orthologous genes. [file 12870_2019_2113_MOESM8_ESM.xlsx]

## Sheet: Sheet1
Additional file 8: The information of PEBP orthologous genes between cultivated and wild peanuts.
Gene pairs	Groups
AraduRJP5K-ArahySB1I92	MFT-like—MFT-like
AraduP7QP3-ArahyFFIH3X	TFL1-like—TFL1-like
AraduA4ISL-ArahyS8RL65	FT-like—FT-like
AraduZ8JSI-ArahyTCE5WS	MFT-like—MFT-like
Aradu80YRY-ArahyLUT2QN	FT-like—FT-like
AraduA9H9T-ArahyV0UB6N	FT-like—FT-like
Aradu1I7E9-ArahyXGVA1E	FT-like—FT-like
AraduEHZ9Y-ArahyIZ8FG5	FT-like—FT-like
AraduWY2NX-Arahy02PX6U	TFL1-like—TFL1-like
AraduQIZ46-ArahyVGT3DW	MFT-like—MFT-like
AraduF950M-ArahyDYRS20	TFL1-like—TFL1-like
AraduYY72S-ArahyIZ8FG5	FT-like—FT-like
AraduA6WCN-ArahyG6F3P2	FT-like—FT-like
AraduG0NJW-ArahyM2THPA	FT-like—FT-like
Aradu23179-Arahy711CF1	MFT-like—MFT-like
Aradu60NUI-ArahyM4T34S	MFT-like—MFT-like
AraipT6XJY-Arahy9K247M	TFL1-like—TFL1-like
AraipA5PDN-ArahyNBC3HK	TFL1-like—TFL1-like
AraipU9HL1-ArahyMKP2FL	FT-like—FT-like
AraipWWI38-Arahy5H2LSK	FT-like—FT-like
AraipWF9GZ-ArahyPBX2T9	MFT-like—MFT-like
AraipYA5YU-ArahyFW8Z6T	FT-like—FT-like
AraipVEP8T-ArahyE8V3SA	FT-like—FT-like
AraipPC28F-ArahyL2SG6N	FT-like—FT-like
AraipT1SIZ-ArahyJQBA31	FT-like—FT-like
Araip4V81G-ArahyCIFX90	TFL1-like—TFL1-like
AraipA8S33-Arahy2I11L4	MFT-like—MFT-like
Araip344D4-ArahyBBG51B	TFL1-like—TFL1-like
Araip03WUR-Arahy4GAQ4U	FT-like—FT-like
AraipZJ9GZ-ArahyEM6VH3	FT-like—FT-like
AraipV23ZE-ArahyVQ1Q3Q	FT-like—FT-like
AraipV0B0S-ArahySWS1EB	MFT-like—MFT-like
