# Supplementary material for: Molecular and transcriptional characterization of phosphatidyl ethanolamine-binding proteins in wild peanuts Arachis duranensis and Arachis ipaensis
Source: BMC Plant Biol. 2019 Nov 9;19:484. doi: 10.1186/s12870-019-2113-3 (PMC6842551; doi:10.1186/s12870-019-2113-3)
Supplement: Supplementary file 10 — Additional file 10. Primers used in this study. [file 12870_2019_2113_MOESM10_ESM.xlsx]

## Sheet: Sheet1
Additional file 10: Primers used in this study
Gene name	Forward primer(5′→3′)	Reverse primer(5′→3′)
AraduEHZ9Y	ACCTACATTGGCTGGTAACTGA	TCTCCCTACCCAATTGACAAAA
Aradu23179	GTTGTTGAGGATATCGATGCAC	CCTTAACTGTAGGTGGGATGTT
Aradu60NUI	GGAAAGTGAATGTGTGGCGT	TGAATACAGCTTCTCCAACCACA
AraduF950M	AGTTCTTCCCTTCTGCTCTTAC	GTAACCATCCAGTGCAAATGTT
AraduZ8JSI	GGACGTGATAGACATGTTCGTTCCG	AGGCTGTGAATGTTGCCGCCA
AraduA9H9T	TCTTCAAGAGCAAGAGCAAGTA	AACCTCTTGAATGTTATTGCCG
AraduA4ISL	AGAGTTGACGTTGGTGGTGA	TTCTTGCCTCCTCATTTGTTTGA
Aradu1I7E9	ACGCTGAAGTTGTTAACTGTTC	CAAGGATCAGAGTGTAAAGGGT
AraduP7QP3	GAGTTGAGATTGGTGACCCG	TTCCTATCACTGGCCTTGGAT
AraduWY2NX	GTTAGTTATGGGAACAGGCA	TTAATTAAACTGAACTGAAA
Aradu80YRY	AACAAATGGCTGTGAGCTTAAG	GGTGTAGAAATTCCTGAGGTCA
AraduA6WCN	TTCGGGCAAGAGATAATGAAGT	CAACAGGAGATCCGAGATTGTA
AraduRJP5K	AGAGAACACTTACACTGGATGG	CCAAGATCATTTTCAACTGCGA
AraduQIZ46	GACCGCTGAAATCACAGTTATC	ACCTAGAATTTGAACATGGGGT
AraduG0NJW	CATCATCAAGGGATTACGGAGA	CAATAGTAATCCTAGGGCGGTT
AraduYY72S	ATCCACCAACCAAGAGTAGT	ATGTTACAGGTGGTAGCATA
AraipV0B0S	GGTGGGGATTACAAAGGGATTA	CCTTTGTCACCTTGTTACCAAG
Araip344D4	GGTGACATGAGGACTTTCTACA	AACAGGAAGAGAAAGGTCAGAG
AraipWF9GZ	AGACGTGATAGACATGTTCGTT	CAGTCATAACGAGGGTGTAGAG
AraipPC28F	GGGTTGTTTACGGCAATAACAT	CAGCCAGTGCAAATATTCTCTC
AraipU9HL1	AATGAATATTCCAGGGACGACA	TATTCCTGCTATTGGTCTTGGG
AraipT1SIZ	CCCTTTACACTCTGATCCTTGT	ACAACCTCTTCTCCATAGGTTG
AraipYA5YU	TGGCTGTGAGTTCAAGCCTTCT	CAGTTGTGGCGGGAATATCG
AraipA5PDN	GCCCAAGCCTAGAGTTGAGA	TCATTGGCCTTGGACTCTCA
Araip4V81G	CGGTTTCCCTCTGAGCATTG	GGGTGTTGAAGTGATCCCTAC
AraipZJ9GZ	ATAGAACTACCAAAGAAAGCG	TAGCTCAGTTTCTCTTAAGGT
AraipV23ZE	AAGCACAATGCCTATGAGAA	CAAAACGATGAATCCCCATGG
Araip03WUR	CTCTGGTACGTATGGATTGTGT	TGCCGTTGGTTCTGGACTCTCG
AraipT6XJY	GAAACCGTGAAAATGACAGTCA	CCATCCAGTGTAAGTGTTCTCT
AraipWWI38	AAAGTTCTATTCCAATTAGAG	TTGAGGGAACACCTACATTGGCT
AraipA8S33	CGGTTGTCAAATCAAACCTTCT	AGTGACATCAGAACCATTAGGG
AraipVEP8T	GCCTTCTCAAGTTGTCCACC	CAGTTGTGGCGGGAATATCA
AraduW2Y55(actin)	GTGGCCGTACAACCGGTATTGT	ATGGATGGCTGGAAGAGAACT
AraipFY50U(actin)	GTGGCCGTACAACCGGTATTGT	ATGGATGGCTGGAAGAGAACT
